# Supplementary material for: Light-driven activation of mitochondrial proton-motive force improves motor behaviors in a Drosophila model of Parkinson’s disease
Source: Commun Biol. 2019 Nov 22;2:424. doi: 10.1038/s42003-019-0674-1 (PMC6874642; doi:10.1038/s42003-019-0674-1)
Supplement: Supplementary file 3 — Supplementary Data 1 [file 42003_2019_674_MOESM3_ESM.xlsx]

## Sheet: Summary of statistical data
	Data	Test	F/T values	p (ANOVA/T-test)	Freedom
Figure 1c	TMRM	Tukey-kramer	7.5855	0.0001	118
Figure 1d left	ATP/protein	Tukey-kramer	1.5208	0.2159	79
Figure 1d right	ATP/protein	Tukey-kramer	4.5375	0.0055	83
Figure 1e	FRET	Tukey-kramer	1.4746	0.2342	48
Figure 1f	FRET	Two-tailed T-test	3.92104	0.0004	34
Figure 2b	Flurorecence intensity	Tukey-kramer	7.515	0.0002	63
Figure 2d	Flurorecence intensity	Tukey-kramer	19.82	< 0.0001	71
Figure 2e	FRET	Tukey-kramer	12.8736	<.0001	60
Figure 2f	FRET	Two-tailed T-test	-2.62212	0.0255	10
Figure 2h	scale for morphology	Tukey-kramer	33.26 (class 1), 77.95 (class 2)	< 0.0001	125
Figure 3a upper	Flurorecence intensity	Two-tailed T-test	-1.78229	See below	12
Figure 3a lower	Flurorecence intensity	Two-tailed T-test	-1.73961	See below	17
Figure 3b left	Band intensity	Tukey-kramer	3.378	0.0386	23
Figure 3b right	Band intensity	Tukey-kramer	5.0305	0.0093	23
Figure 3c upper	Flurorecence intensity	Tukey-kramer	8.665	< 0.0001	155
Figure 3c lower	No. of Ub pucta	Tukey-kramer	4.048	0.0179	28
Figure 4a upper	No. of PPL1 neurons	Tukey-kramer	32.3776	<.0001	80
Figure 4a upper	No. of PPM2 neurons	Tukey-kramer	15.5934	<.0001	81
Figure 4a upper	No. of PPM3 neurons	Tukey-kramer	0.569	0.6371	80
Figure 4a lower	No. of PPL1 neurons	Tukey-kramer	19.3498	<.0001	80
Figure 4a lower	No. of PPM2 neurons	Tukey-kramer	16.8491	<.0001	81
Figure 4a lower	No. of PPM3 neurons	Tukey-kramer	11.4008	<.0001	80
Figure 4b 15 days	Dopamine	Tukey-kramer	2.8208	0.0474	57
Figure 4b 30 days	Dopamine	Tukey-kramer	1.105	0.3573	47
Figure 4c left	No. of events	Tukey-kramer	16.7621	<.0001	39
Figure 4c right	No. of events	Tukey-kramer	9.4216	<.0001	59
Figure 4d	No. of DA neurons	Tukey-kramer	31.8301	<.0001	73
Figure 4e	No. of flies to climb	Tukey-kramer	77.5198	<.0001	159
Supplementary Figure 1e left	Glia	Two-tailed T-test	2.1262	0.0455	21
Supplementary Figure 1e right	Glia	Two-tailed T-test	2.1547	0.0429	21
Supplementary Figure 2b left	Complex I activity	Tukey-kramer	0.3141	0.815	27
Supplementary Figure 2b right	Complex II activity	Tukey-kramer	3.8006	0.0263	23
Supplementary Figure 2c	NDUFS3/actin (Band intensity)	Tukey-kramer	0.2396	0.8682	46
Supplementary Figure 2c	SDHA/actin (Band intensity)	Tukey-kramer	0.2277	0.8766	46
Supplementary Figure 2c	UQCRC1/actin (Band intensity)	Tukey-kramer	1.2883	0.2906	46
Supplementary Figure 2c	COX IV/actin (Band intensity)	Tukey-kramer	0.6142	0.6095	46
Supplementary Figure 2c	ATP5A/actin (Band intensity)	Tukey-kramer	0.7283	0.5408	46
Supplementary Figure 3c upper	Flurorecence intensity	Two-tailed T-test	-1.76131	See below	14
Supplementary Figure 3c lower	Flurorecence intensity	Two-tailed T-test	-1.72913	See below	19
Supplementary Figure 3e left	Band intensity	Tukey-kramer	8.1431	0.001	23
Supplementary Figure 3e right	Band intensity	Tukey-kramer	5.4472	0.0067	23
Supplementary Figure 4b	Locomotion (counts)	Tukey-kramer	4.3482	0.0079	61
Supplementary Figure 4d	No. of DA neurons	Tukey-kramer	0.516	0.6724	88
		Sec	-1 ~ 0	0 ~ 1	1 ~ 2	2 ~ 3	3 ~ 4	4 ~ 5	5 ~ 6	6 ~ 7	7 ~ 8	8 ~ 9	9 ~ 10	10 ~ 11	11 ~ 12	12 ~ 13	13 ~ 14	14 ~ 15	15 ~ 16	16 ~ 17	17 ~ 18	18 ~ 19	19 ~ 20
Figure 3a upper	CG5010* -/y GCaMP6f dR WT	p (Dunnett vs. CG5010 +/y WT)	0.0753	0.6644	0.9068	0.9689	0.9703	0.9177	0.6689	0.7847	0.9374	0.8876	0.8835	0.9635	0.8656	0.813	0.5813	0.9101	0.8772	0.2158	0.2343	0.4473	0.0151
	CG5010 -/y GCaMP6f dR NA	p (Dunnett vs. CG5010 +/y WT)	0.2624	0.225	0.0568	0.0153	0.0029	0.0029	0.0046	0.0317	0.0828	0.2683	0.2078	0.0734	0.0776	0.0383	0.0856	0.0215	0.0494	0.0014	0.0116	0.0174	0.1332
Figure 3a lower	CG5010 -/y mitoGCaMP6 dR WT	p (Dunnett vs. CG5010 +/y mito WT)	0.0862	0.001	0.021	0.8318	0.9565	0.1542	0.177	0.0952	0.2277	0.1959	0.1061	0.0604	0.0414	0.0561	0.2306	0.1117	0.0185	0.004	0.0184	0.0098	0.0395
	CG5010 -/y mitoGCaMP6 dR NA	p (Dunnett vs. CG5010 +/y mito WT)	0.2316	<.0001	<.0001	0.0007	0.0012	0.194	0.8869	0.837	0.9173	0.9498	0.7651	0.6233	0.4787	0.5299	0.5817	0.2292	0.3219	0.5148	0.726	0.4133	0.2076
Supplementary Figure 3c upper		p (two-tailed T-test)	0.427155	0.927388	0.652073	0.289574	0.0611599	0.0139527	0.0176082	0.012948	0.00667489	0.00587954	0.00684861	0.00712358	0.00793846	0.0012183	0.00138338	0.00341096	0.00973684	0.00441911	0.000804771	0.027713	0.415293
Supplementary Figure 3c lower		p (two-tailed T-test)	0.702179	0.995566	0.307766	0.037425	0.0378217	0.00326544	0.019794	0.0981148	0.972876	0.784975	0.864023	0.458024	0.61929	0.588446	0.853856	0.244051	0.098534	0.316601	0.324025	0.610282	0.704445
* CG5010 indicates dCHCHD2.

## Sheet: Fig 1c
	CHCHD2 KO; D42> dR NA	CHCHD2 KO; D42> dR WT	D42> dR NA	D42> dR WT
	0.0549485	0.297854	0.350036	0.416631				25%-0%	0.25	50%-25%	75%-50%	100%-75%
	0.0790103	0.417766	0.387109	0.497708		D42> dR NA	31/17 flies	0.245724	0.59576	0.40424	0.643663	1.07478
	0.175753	0.4583	0.523325	0.522946		D42> dR WT	35/19 flies	0.374685	0.791316	0.4373	0.71347	0.926142
	0.179939	0.569481	0.542296	0.585361		CHCHD2 KO; D42> dR NA	25/15 flies	0.205469	0.260418	0.20149	0.311761	0.983436
	0.204411	0.574879	0.564412	0.643653		CHCHD2 KO; D42> dR WT	28/15 flies	0.370607	0.66846	0.245076	1.27788	0.744623
	0.251042	0.6169	0.584132	0.673822
	0.269794	0.665364	0.586204	0.706837		ANOVA
	0.353175	0.677747	0.59576	0.759316		freedom	F value	p value
	0.364092	0.732193	0.621652	0.791316		118	7.5855	0.0001
	0.402827	0.74618	0.636862	0.81171
	0.4219	0.857957	0.649018	0.858714		Tukey-kramer		p value
	0.425585	0.885647	0.70897	0.924721		D42> dR WT	CHCHD2 KO; D42> dR NA	0.0001
	0.461907	0.900481	0.739408	0.964686		CHCHD2 KO; D42> dR WT	CHCHD2 KO; D42> dR NA	0.0008
	0.462685	0.900634	0.93419	1.06239		D42> dR NA	CHCHD2 KO; D42> dR NA	0.0181
	0.480785	0.926438	0.990644	1.07709		D42> dR WT	D42> dR NA	0.4669
	0.579219	1.08054	1	1.16321		CHCHD2 KO; D42> dR WT	D42> dR NA	0.7102
	0.730062	1.18032	1.02587	1.19124		D42> dR WT	CHCHD2 KO; D42> dR WT	0.9886
	0.730994	1.53472	1.13587	1.22862
	0.755732	1.80262	1.22408	1.26368		confidence interval	lower limit 95%	upper limit 95%
	0.791605	1.84024	1.26116	1.29569		D42> dR NA	0.9165	1.3864
	0.893974	1.96542	1.28762	1.38243		D42> dR WT	1.1519	1.6421
	1.09735	2.26675	1.29209	1.44462		CHCHD2 KO; D42> dR NA	0.4098	0.7972
	1.51358	2.35086	1.40095	1.55361		CHCHD2 KO; D42> dR WT	1.0179	1.6652
	1.65015	2.49723	1.64366	1.68865
	1.7571	2.52114	1.92034	1.83136
		2.53503	1.94689	1.89326
		2.82516	1.99515	1.94209
		2.93604	2.01674	2.13752
			2.10298	2.25218
			2.3088	2.37296
			2.71844	2.41101
				2.44911
				2.51026
				2.7187
				2.86823

## Sheet: Fig 1d
ATP 30 days (right)	dCHCHD2 KO (light -)	dCHCHD2 KO (light +)	dCHCHD2+ (light -)	dCHCHD2+ (light +)														ATP 15 days (left)	dCHCHD2 KO (light -)	dCHCHD2 KO (light +)	dCHCHD2+ (light -)	dCHCHD2+ (light +)
	9.9958	13.5312	16.3847	11.8523															0.0190349	0.0163503	0.0262832	0.0251739
	6.24328	11.2962	14.8522	12.6174				n	25%-0%	0.25	50%-25%	75%-50%	100%-75%						0.0211979	0.0132241	0.00762194	0.0222015				n	25%-0%	0.25	50%-25%	75%-50%	100%-75%
	6.36712	15.1982	16.6863	15.5489			dCHCHD2+ (light -)	18	4.29884	9.81334	4.50935	2.83306	5.21175						0.0237095	0.00966372	0.0185404	0.0252318			dCHCHD2+ (light -)	20	3.056	8.979	2.765	8.556	13.525
	11.2665	13.3778	5.5145	5.50419			dCHCHD2+ (light +)	22	3.26138	8.76557	2.83375	3.24827	4.25625						0.0103261	0.00958163	0.0200347	0.00956469			dCHCHD2+ (light +)	20	3.313	12.259	5.277	7.681	7.594
	7.66325	5.8354	13.2903	9.88747			dCHCHD2 KO (light -)	22	3.63534	6.96789	1.96813	2.39004	5.97959						0.0174039	0.0173083	0.0120273	0.0328107			dCHCHD2 KO (light -)	20	2.832	9.655	3.875	9.033	7.393
	3.33255	5.96092	15.6481	5.78183			dCHCHD2 KO (light +)	22	1.11226	6.94766	2.99939	3.46908	10.8002						0.0230177	0.012062	0.0110946	0.0302751			dCHCHD2 KO (light +)	20	1.5	9.602	3.041	5.961	7.169
	7.9859	10.1967	13.7931	10.8014															0.0299564	0.0156603	0.00981969	0.0173924
	9.97935	7.10842	12.0399	8.80234			ANOVA												0.00761036	0.0119265	0.0108779	0.0103903			ANOVA
	11.7589	11.2428	11.4381	8.65525			freedom	F value	p value										0.0177483	0.00909809	0.0245266	0.0149532			Freedom	F value	p value
	7.1467	5.90959	7.75003	11.8567			83	4.5375	0.0055										0.00682313	0.0108007	0.0203879	0.0129185			79	1.5208	0.2159
	13.6556	6.06783	9.94422	14.6914															0.00798716	0.0103424	0.010363	0.0240182
	6.43144	10.1328	12.2779	13.1436															0.0126824	0.00951428	0.0153285	0.0176795
	17.3057	24.2163	22.1527	15.6582															0.0118138	0.0180363	0.00869846	0.0106562
	7.58441	21.6701	18.5642	18.4531			Tukey-kramer		p value										0.0107334	0.0187926	0.0338251	0.0170406
	7.56148	12.9455	9.42068	15.3163			dCHCHD2+ (light -)	dCHCHD2 KO (light -)	0.0035										0.00948872	0.0216734	0.00656424	0.0254262
	9.96442	7.1662	9.18201	11.3463			dCHCHD2+ (light -)	dCHCHD2 KO (light +)	0.0602										0.00933696	0.00810212	0.0114615	0.0142425
	11.5046	9.48276	15.127	19.1038			dCHCHD2+ (light -)	dCHCHD2+ (light +)	0.2191										0.0237828	0.0257734	0.00592339	0.0120395
	9.88613	9.76129	16.3543	8.95354			dCHCHD2+ (light +)	dCHCHD2 KO (light -)	0.3228										0.0101525	0.0253392	0.0186235	0.0192325
		14.2634	19.6758	8.12174			dCHCHD2 KO (light +)	dCHCHD2 KO (light -)	0.6661										0.0143784	0.00858703	0.0276011	0.00894593
		6.46539	20.4911	13.6212			dCHCHD2+ (light +)	dCHCHD2 KO (light +)	0.9299										0.0242697	0.0189956	0.00678147	0.0279251
		7.5771	7.06924	5.66438
		7.51237	22.3675	8.92531
							confidence interval	lower limit 95%	upper limit 95%
							dCHCHD2+ (light -)	11.954	16.23
							dCHCHD2+ (light +)	9.832	13.287
							dCHCHD2 KO (light -)	7.601	10.803
							dCHCHD2 KO (light +)	8.577	12.961

## Sheet: Fig 1e
	FRET intensity	CG5010* KO; Ateam; Ddc/dR NA PPL1	CG5010 KO; Ateam; Ddc/dR WT PPL1	Ateam; Ddc/dR NA PPL1	Ateam; Ddc/dR WT PPL1			n	25%-0%	0.25	50%-25%	75%-50%	100%-75%
	* CG5010 indicates dCHCHD2.	119.178	38.868	76.775	71.564		Ateam; Ddc/dR NA PPL1	12	0.196544	0.566448	0.478972	0.246043	0.545757
		87.825	73.553	76.131	84.574		Ateam; Ddc/dR WT PPL1	12	0.071275	1.09505	0.0974117	0.242912	0.444559
		73.981	48.618	65.966	102.144		CG5010 KO; Ateam; Ddc/dR NA PPL1	13	0.184566	0.7385	0.283619	0.37851	0.310371
		54.916	56.415	51.916	131.411		CG5010 KO; Ateam; Ddc/dR WT PPL1	12	0.240208	0.796246	0.220888	0.2161	0.230348
		119.602	102.307	86.643	72.562
		71.448	71.295	25.857	77.545		ANOVA
		64.009	87.423	26.888	105.399		Freedom	F value	p value
		107.988	70.21	35.489	84.554		48	1.4746	0.2342
		45.464	82.552	103.222	82.157
		67.236	70.904	70.0225	77.153		confidence interval	lower limit 95%	upper limit 95%
		48.329	92.043	91.4865	76.344		Ateam; Ddc/dR NA PPL1	50.103	89.7
		78.91	55.407	128.425	94.91		Ateam; Ddc/dR WT PPL1	77.251	99.468
		38.721					CG5010 KO; Ateam; Ddc/dR NA PPL1	58.923	91.478
							CG5010 KO; Ateam; Ddc/dR WT PPL1	58.956	82.643

## Sheet: Fig 1f
FRET intensity	CG5010* KO; Ateam; Ddc/dR NA MB	CG5010 KO; Ateam; Ddc/dR WT MB
* CG5010 indicates dCHCHD2.	7.333	31.834
	11.402	19.736					n	25%-0%	0.25	50%-25%	75%-50%	100%-75%
	26.546	44.556				CG5010 KO; Ateam; Ddc/dR NA MB	18	0.30216	0.472565	0.527435	0.754354	1.64418
	17.964	2.509				CG5010 KO; Ateam; Ddc/dR WT MB	18	1.46437	1.58311	1.4066	2.36214	0.422723
	11.876	1.517
	11.483	67.865				Two-tiled T-test
	43.418	69.895				Freedom	t value	p value
	21.493	7.091				34	3.92104	0.0004
	25.172	23.159
	28.791	28.467				confidence interval	lower limit 95%	upper limit 95%
	2.479	20.388				CG5010 KO; Ateam; Ddc/dR NA MB	9.677	20.437
	6.3	71.637				CG5010 KO; Ateam; Ddc/dR WT MB	28.21	54.226
	14.573	57.954
	13.675	72.229
	16.736	60.04
	4.357	64.289
	5.249	73.773
	2.177
	24.982

## Sheet: Fig 2b
Light	-	+	-	+		Light		25%-0%	0.25	50%-25%	75%-50%	100%-75%
* KO indicates dCHCHD2-	dR-WT	dR-WT	KO-dR-WT	KO-dR-WT		-	dR-WT	0.247351	0.937117	0.10429	0.0451291	0.283833
1	1.37037	1.36464	1.58433	1.40542		+	dR-WT	0.341046	0.98637	0.170609	0.145982	0.368421
2	1.02972	1.43337	2.39345	1.1658		-	KO-dR-WT	0.409828	1.21413	0.389325	0.525915	0.568524
3	1.05309	1.30279	2.26241	1.2446		+	KO-dR-WT	0.305481	0.900636	0.270202	0.583357	0.333429
4	1.05309	1.30348	2.6979	1.17588
5	1.09547	0.972453	2.18384	2.08762
6	1.08356	1.27919	1.03591	1.74194		ANOVA
7	1.12433	0.991009	1.88122	1.9307		Freedom	F	P value
8	1.14472	0.762614	1.23704	0.91335		63	7.515	0.0002
9	0.99055	1.22055	1.62259	1.86381
10	0.99055	1.22055	1.64985	1.07027		Tukey-kramer	P Value
11	0.820113	1.67138	1.17565	0.862494		dR-WT-Light+ vs. dR-WT-Light-	0.7609
12	0.976118	1.03545	1.04507	1.79096		KO-dR-WT-light- vs. dR-WT-Light-	0.0002
13	0.799954	0.86593	2.11122	0.934883		KO-dR-WT-light+ vs. dR-WT-Light-	0.2663
14	0.723441	1.07187	1.3706	0.598133		KO-dR-WT-light- vs. dR-WT-Light+	0.0043
15	0.689766	1.09341	0.804307	0.595155		KO-dR-WT-light+ vs. dR-WT-Light+	0.827
16	1.05515	0.645324	1.22696	0.804536		KO-dR-WT-light+ vs. KO-dR-WT-light-	0.046
AVE	1	1.13963	1.64265	1.2616
SEM	0.0430645	0.0656607	0.139822	0.121763		confidence interval	lower limit 95%	upper limit 95%
						dR-WT-Light-	0.9082	1.0918
						dR-WT-Light+	0.9997	1.2796
						KO-dR-WT-light-	1.3446	1.9407
						KO-dR-WT-light+	1.0021	1.5211
Max	1.37037	1.67138	2.6979	2.08762
0.75	1.08654	1.30296	2.12937	1.7542
median	1.04141	1.15698	1.60346	1.17084
0.25	0.937117	0.98637	1.21413	0.900636
min	0.689766	0.645324	0.804307	0.595155
Max-75%	0.283833	0.368421	0.568524	0.333429
75%-median	0.0451291	0.145982	0.525915	0.583357
median-25%	0.10429	0.170609	0.389325	0.270202
0.25	0.937117	0.98637	1.21413	0.900636
25%-min	0.247351	0.341046	0.409828	0.305481

## Sheet: Fig 2d
Light	-	+	-	+		Light		25%-0%	0.25	50%-25%	75%-50%	100%-75%
* KO indicates dCHCHD2-	dR-NA	dR-NA	KO-dR-NA	KO-dR-NA		-	dR-NA	0.1533	0.807185	0.222805	0.0687185	0.490716
1	1.09901	1.11548	2.03431	1.52404		+	dR-NA	0.122422	0.664662	0.294369	0.139919	0.632149
2	1.04016	0.912291	1.97933	1.89845		-	KO-dR-NA	0.397841	1.46004	0.127931	0.15554	0.290797
3	1.58942	1.04936	1.75386	1.4848		+	KO-dR-NA	0.155843	1.21078	0.236488	0.375923	0.571241
4	1.0978	1.04815	1.54365	1.83742
5	1.04718	1.7311	1.09538	1.07649		ANOVA
6	0.653885	1.32739	1.45405	1.60323		Freedom	F	P value
7	0.874511	0.731867	1.58385	1.20848		71	19.82	< 0.0001
8	0.866034	1.03047	1.86817	1.21405
9	0.770616	1.00577	1.796	1.20969
10	0.741554	1.32061	1.47802	1.35403
11	0.787568	0.765045	1.23342	2.39443		Tukey-kramer	P Value
12	1.12565	1.26999	1.6381	2.09171		dR-NA-Light+ vs. dR-NA-Light-	0.9697
13	1.27483	0.85441	1.0622	1.27169		KO-dR-NA-light- vs. dR-NA-Light-	< 0.0001
14	1.41288	0.54224	1.59499	1.7805		KO-dR-NA-light+ vs. dR-NA-Light-	< 0.0001
15	1.01982	0.54224	1.22882	1.11839		KO-dR-NA-light- vs. dR-NA-Light+	< 0.0001
16	0.665752	0.64226	1.55382	1.96795		KO-dR-NA-light+ vs. dR-NA-Light+	< 0.0001
17	0.872089	0.631362	1.71245	1.05493		KO-dR-NA-light+ vs. KO-dR-NA-light-	0.9823
18	1.06123	0.632331	1.59209	1.40973
AVE	1	0.95291	1.56681	1.52778		confidence interval	lower limit 95%	upper limit 95%
SEM	0.0594823	0.0760684	0.0656456	0.0917097		dR-NA light-	0.8745	1.1255
						dR-NA light+	0.7924	1.1134
						KO-dR-NA light-	1.4283	1.7053
Max	1.58942	1.7311	2.03431	2.39443		KO-dR-NA light+	1.3343	1.7213
0.75	1.09871	1.09895	1.74351	1.82319
median	1.02999	0.959031	1.58797	1.44727
0.25	0.807185	0.664662	1.46004	1.21078
min	0.653885	0.54224	1.0622	1.05493
Max-75%	0.490716	0.632149	0.290797	0.571241
75%-median	0.0687185	0.139919	0.15554	0.375923
median-25%	0.222805	0.294369	0.127931	0.236488
0.25	0.807185	0.664662	1.46004	1.21078
25%-min	0.1533	0.122422	0.397841	0.155843

## Sheet: Fig 2e
	Control	Control	CHCHD2 KO	CHCHD2 KO				25%-0%	0.25	50%-25%	75%-50%	100%-75%
	-light	+light	-light	+light		Control	-light	0.19781	0.826848	0.17729	0.157143	0.198484
	0.99923	0.922512	1.1036	0.972329		Control	+light	0.142876	0.925493	0.0504919	0.0719259	0.11445
	0.764854	0.934435	1.31657	1.00967		CHCHD2 KO	-light	0.289645	1.18399	0.271354	0.0754433	0.215242
	0.809262	1.12237	1.12636	1.17106		CHCHD2 KO	+light	0.113712	0.918994	0.0906736	0.161389	0.193126
	0.963387	1.02232	1.67096	1.00065
	1.00905	0.937931	1.52555	1.33734		ANOVA
	1.08215	0.782616	1.56306	1.33124		Freedom	F value	p value
	1.35976	0.994402	1.54652	1.05308		60	12.8736	<.0001
	1.20141	0.992302	1.5049	0.805282
	0.629038	1.16236	1.36005	0.918994		Tukey-kramer		p value
	0.721649	1.13065	1.74603	1.25686		CHCHD2 KO -light	control +light	<.0001
	0.879604	0.888945	1.50051	0.905862		CHCHD2 KO -light	control -light	<.0001
	1.03383	0.797499	0.894346	0.850827		CHCHD2 KO -light	CHCHD2 KO +light	0.0001
	1.18766	0.959668	1.2032	0.868223		CHCHD2 KO +light	control +light	0.7578
	1.35912	1.05644	0.949761	0.923995		CHCHD2 KO +light	control -light	0.8988
			1.48297	1.04527		control -light	control +light	0.9924
			1.42773	1.03949
				1.36418			confidence interval	lower limit 95%	upper limit 95%
						Control	-light	0.8694	1.1306
						Control	+light	0.9124	1.0454
Ave	1	0.978889	1.37013	1.05026		CHCHD2 KO	-light	1.2367	1.5035
SEM	0.0604361	0.0307701	0.0625791	0.0434906		CHCHD2 KO	+light	0.9581	1.1425
SD	0.217905	0.110943	0.242368	0.173962
	Control	Control	CHCHD2 KO	CHCHD2 KO
	-light	+light	-light	+light
max	1.35976	1.16236	1.74603	1.36418
0.75	1.16128	1.04791	1.53079	1.17106
median	1.00414	0.975985	1.45535	1.00967
0.25	0.826848	0.925493	1.18399	0.918994
min	0.629038	0.782616	0.894346	0.805282

## Sheet: Fig 2f
	CHCHD2 KO
	-light	+light				25%-0%	0.25	50%-25%	75%-50%	100%-75%
	0.94054	0.889758		CHCHD2 KO	-light	0.649902	0.685872	0.284398	0.0703955	0.0338165
	1.06036	0.854516			+light	0.759161	0.787336	0.0807965	0.0196489	0.125587
	1.0341	1.01337
	0.890516	0.859501		Two-tailed T-test
	1.07448	0.876764		freedom	t value	p value
		0.764943		10	-2.62212	0.0255
		0.914107
					confidence interval	lower limit 95%	upper limit 95%
				CHCHD2 KO	-light	0.90013	1.0999
Ave	1	0.881851			+light	0.81291	0.9508
SEM	0.0359696	0.0281746
SD	0.0719392	0.0690134
	CHCHD2 KO
	-light	+light
max	1.07448	1.01337
0.75	1.04067	0.887782
median	0.97027	0.868133
0.25	0.685872	0.787336
min	0.0359696	0.0281746

## Sheet: Fig 2h
						class1	ANOVA
						Freedom	F value	P value
						125	F (3, 122) = 33.26	P < 0.0001
Genotype	dCHCHD2+/+	dCHCHD2+/+	dCHCHD2-/-	dCHCHD2-/-					class1
LED	-	+	-	+		Tukey-kramer	p value		confidence interval	lower limit 95%	upper limit 95%
Class 0	94.5873	95.2246	54.6981	77.1341		W-LED- vs. W-LED+	0.9653		W-LED-	3.39	7.054
SEM	0.930093	1.0195	2.48265	1.88032		W-LED- vs. KO-LED-	< 0.0001		W-LED+	2.154	6.371
Class 1	5.22217	4.26253	23.0444	15.2989		W-LED- vs. KO-LED+	< 0.0001		KO-LED-	18.213	27.876
SEM	0.901447	1.0311	2.34104	1.51394		W-LED+ vs. KO-LED-	< 0.0001		KO-LED+	12.179	18.419
Class 2	0.190476	0.512821	22.2576	7.56708		W-LED+ vs. KO-LED+	< 0.0001			35	15.2989
SEM	0.190476	0.356312	2.0167	1.25092		KO-LED- vs. KO-LED+	0.0012
Total defects%	5.41265	4.77535	45.3019	22.8659
SEM	0.930093	1.0195	2.48265	1.88032		class 2	ANOVA table
						freedom	F value	P value
						125	F (3, 122) = 77.95	P < 0.0001
									class2
						Tukey-kramer	p value		confidence interval	lower limit 95%	upper limit 95%
						W-LED- vs. W-LED+	0.9966		W-LED-	-0.2	0.578
						W-LED- vs. KO-LED-	< 0.0001		W-LED+	-0.22	1.242
						W-LED- vs. KO-LED+	< 0.0001		KO-LED-	18.1	26.42
						W-LED+ vs. KO-LED-	< 0.0001		KO-LED+	4.99	10.145
						W-LED+ vs. KO-LED+	< 0.0001
						KO-LED- vs. KO-LED+	< 0.0001
	W-LED-				W-LED+				KO-LED-				KO-LED+
	Class0%	Class1%	Class2%		Class0%	Class1%	Class2%		Class0%	Class1%	Class2%		Class0%	Class1%	Class2%
	100	0	0		100	0	0		58.3333	25	16.6667		83.3333	8.33333	8.33333
	93.75	6.25	0		100	0	0		50	33.3333	16.6667		54.5455	27.2727	18.1818
	100	0	0		100	0	0		62.5	12.5	25		66.6667	11.1111	22.2222
	88.2353	11.7647	0		93.3333	6.66667	0		66.6667	11.1111	22.2222		75	8.33333	16.6667
	100	0	0		92.3077	0	7.69231		62.5	12.5	25		78.5714	7.14286	14.2857
	94.7368	5.26316	0		100	0	0		75	0	25		83.3333	16.6667	0
	92.8571	7.14286	0		92.3077	7.69231	0		83.3333	8.33333	8.33333		76.9231	7.69231	15.3846
	84.6154	15.3846	0		92.8571	7.14286	0		58.3333	25	16.6667		61.5385	15.3846	23.0769
	100	0	0		92.3077	0	7.69231		44.4444	22.2222	33.3333		66.6667	22.2222	11.1111
	100	0	0		84.6154	15.3846	0		66.6667	11.1111	22.2222		72.7273	18.1818	9.09091
	83.3333	16.6667	0		80	20	0		53.8462	23.0769	23.0769		62.5	25	12.5
	88.2353	11.7647	0		92.8571	7.14286	0		38.8889	16.6667	44.4444		77.7778	22.2222	0
	91.6667	8.33333	0		85.7143	14.2857	0		50	12.5	37.5		88.8889	0	11.1111
	91.6667	8.33333	0		100	0	0		61.5385	30.7692	7.69231		90.9091	9.09091	0
	100	0	0		100	0	0		44.4444	44.4444	11.1111		87.5	12.5	0
	85.7143	14.2857	0		93.3333	6.66667	0		40	40	20		100	0	0
	91.6667	8.33333	0		93.3333	6.66667	0		41.6667	16.6667	41.6667		76.9231	15.3846	7.69231
	100	0	0		91.6667	8.33333	0		46.1538	30.7692	23.0769		90	10	0
	92.8571	7.14286	0		100	0	0		54.5455	18.1818	27.2727		70	30	0
	84.6154	15.3846	0		92.3077	7.69231	0		41.6667	25	33.3333		57.1429	28.5714	14.2857
	86.6667	6.66667	6.66667		90.9091	9.09091	0		69.2308	23.0769	7.69231		63.6364	18.1818	18.1818
	100	0	0		100	0	0		53.8462	23.0769	23.0769		63.6364	27.2727	9.09091
	100	0	0		100	0	0		30	50	20		76.9231	7.69231	15.3846
	93.3333	6.66667	0		100	0	0		60	30	10		63.6364	36.3636	0
	100	0	0		100	0	0		53.8462	30.7692	15.3846		80	20	0
	100	0	0		88.8889	11.1111	0	AVE	54.6981	23.0444	22.2576		76.9231	15.3846	7.69231
	100	0	0		100	0	0	SEM	2.48265	2.34104	2.0167		90.9091	9.09091	0
	100	0	0		100	0	0						77.7778	11.1111	11.1111
	93.75	6.25	0		100	0	0						81.8182	18.1818	0
	92.8571	7.14286	0		100	0	0						81.8182	18.1818	0
	93.3333	6.66667	0	AVE	95.2246	4.26253	0.512821						77.7778	22.2222	0
	100	0	0	SEM	1.0195	1.0311	0.356312						100	0	0
	93.3333	6.66667	0										88.8889	0	11.1111
	100	0	0										75	16.6667	8.33333
	93.3333	6.66667	0										80	20	0
AVE	94.5873	5.22217	0.190476									AVE	77.1341	15.2989	7.56708
SEM	0.930093	0.901447	0.190476									SEM	1.88032	1.51394	1.25092

[truncated: 20 more sheets: Fig 3a, Suppl Fig 3c upper, Fig 3a, Suppl Fig 3c lower, Fig 3b, Fig 3c upper, Fig 3c lower, Fig 4a, Fig 4b 15day, Fig 4b 30day, Fig 4c left, Fig 4c right, Fig 4d, Fig 4e, Suppl Fig 1e, Suppl Fig 2b left, Suppl Fig 2b right, Suppl Fig 2c, Suppl Fig 3e, Suppl Fig 4b, Suppl Fig 4c, Suppl Fig 4d]
